# Supplementary material for: Mutations in hepatitis B virus polymerase are associated with the postoperative survival of hepatocellular carcinoma patients
Source: PLoS One. 2017 Dec 29;12(12):e0189730. doi: 10.1371/journal.pone.0189730 (PMC5747429; doi:10.1371/journal.pone.0189730)
Supplement: S1 Table — (XLS) [file pone.0189730.s001.xls]

## Sheet: s1
	S 1. Univariate analysis of AFP and biological features in HBV-HCC patients
	Factors	No. of case	3-year survival rate	Univariate analysis p-value
	AFP			0
	≤67.0	46	0.674
	>67.0	46	0.239
	ALT			0.163
	≤46.0	49	0.531
	>46.0	43	0.372
	AST			0
	≤39.0	46	0.652
	>39.0	46	0.261
	tp-1			0.927
	≤70.0	46	0.457
	>70.0	46	0.457
	alb1			0.104
	≤37.5	46	0.391
	>37.5	46	0.522
	tbil			0.438
	≤14.4	45	0.422
	>14.4	47	0.489
	dbil			0.424
	≤7.9	46	0.413
	>7.9	46	0.5
	alp1			0.06
	≤99	45	0.556
	>99	47	0.362
	ggt			0.126
	≤81.5	46	0.522
	>81.5	46	0.391

## Sheet: s2
	S 1. Association of the HBV polymerase mutations and serum biological features
	Factors	31		529		1078
		t	c	g	a	t	g
	AFP	0.018		0.203		0.069
	≤67.0	34	12	45	1	43	3
	>67.0	22	24	41	5	36	10
	ALT	0.369		0.681		0.765
	≤46.0	32	17	45	4	43	6
	>46.0	24	19	41	2	36	7
	AST	0.054		0.207		1
	≤39.0	33	13	45	1	39	7
	>39.0	23	23	41	5	40	6
	tp-1	0.285		0.203		1
	≤70.0	31	15	45	1	39	7
	>70.0	25	21	41	5	40	6
	alb1	1		1		0.551
	≤37.5	28	18	43	3	38	8
	>37.5	28	18	43	3	41	5
	tbil	0.393		1		0.552
	≤14.4	25	20	42	3	40	5
	>14.4	31	16	44	3	39	8
	dbil	0.522		0.677		1
	≤7.9	26	20	42	4	40	6
	>7.9	30	16	44	2	39	7
	alp1	1		0.677		0.552
	≤99	27	18	43	2	40	5
	>99	29	28	43	4	39	8
	ggt	1		0.677		1
	≤81.5	28	18	42	4	40	6
	>81.5	28	18	44	2	39	7
